# Supplementary material for: Synthesis and Biological Activity of 3-(Heteroaryl)quinolin-2(1H)-ones Bis-Heterocycles as Potential Inhibitors of the Protein Folding Machinery Hsp90
Source: Molecules. 2022 Jan 9;27(2):412. doi: 10.3390/molecules27020412 (PMC8778022; doi:10.3390/molecules27020412)
Supplement: Supplementary file 1 [file molecules-27-00412-s001.zip]

Archive with 1 entries (1 files):
- molecules-1553213-supplementary.pdf
